# Supplementary material for: Effect of Simulated Cosmic Radiation on Cytomegalovirus Reactivation and Lytic Replication
Source: Int J Mol Sci. 2024 Sep 26;25(19):10337. doi: 10.3390/ijms251910337 (PMC11477029; doi:10.3390/ijms251910337)
Supplement: Supplementary file 1 [file ijms-25-10337-s001.zip]

Archive with 1 entries (1 files):
- ijms-3180070-supplementary.pdf
